# Supplementary material for: 2D Pose Estimation vs. Inertial Measurement Unit-Based Motion Capture in Ergonomics: Assessing Postural Risk in Dental Assistants
Source: Bioengineering (Basel). 2025 Apr 10;12(4):403. doi: 10.3390/bioengineering12040403 (PMC12024670; doi:10.3390/bioengineering12040403)
Supplement: Supplementary file 1 [file bioengineering-12-00403-s001.zip]

Archive with 1 entries (1 files):
- bioengineering-3539917-supplementary.pdf
